# Supplementary material for: Salivary mycobiome alterations in HIV-infected MSM: dominance of Pseudogymnoascus and functional shifts across disease stages
Source: Front Cell Infect Microbiol. 2025 May 9;15:1564891. doi: 10.3389/fcimb.2025.1564891 (PMC12098618; doi:10.3389/fcimb.2025.1564891)
Supplement: Supplementary file 1 [file Table1.xls]

## Sheet: Sheet1
Table S1. Genus-Level Relative Abundance (%) of Salivary Mycobiota in Men Who Have Sex with Men (MSM) Stratified by HIV Progression Stages
Genus	HIV_0	HIV_1	HIV_2	HIV_3	HIV_neg
Pseudogymnoascus	0.8923	0.8814	0.8565	0.877	0.7639
Malassezia	0.0518	0.0581	0.06	0.0499	0.0463
Puccinia	0.0427	0.042	0.0439	0.0385	0.038
Saccharomyces	0.002	0.0019	0.011	0.0014	0.0048
Ustilaginoidea	0.0017	0.0057	0.001	0.0021	0.0041
Aspergillus	0.0013	0.0019	0.0013	0.0009	0.0198
Beauveria	0.0011	0.0003	0.0011	0.0009	0.0038
Ophiocordyceps	0.0009	0.0005	0.003	0.0011	0.0235
Saitoella	0.0007	0.0011	0.004	0.0018	0.0169
Sclerotinia	0.0003	0	0.0013	0.0005	0.0013
Penicillium	0.0003	0.0008	0.001	0.0013	0.0143
Endocarpon	0.0003	0.0005	0.0011	0.0002	0.0045
Metarhizium	0.0002	0.0007	0.0007	0.0006	0.0113
Rhizophagus	0.0002	0.0009	0.0022	0.0003	0.0065
Candida	0.0001	0	0	0.0132	0.0096
Tulasnella	0.0001	0.0002	0	0.0001	0.0017
Thielavia	0	0	0.0007	0.0039	0
Colletotrichum	0	0	0.0008	0.0002	0.0021
Cordyceps	0	0.0001	0.0003	0.0001	0.0034
Uncinocarpus	0	0	0.0012	0	0
Peniophora	0	0	0.001	0	0
Botryobasidium	0	0	0	0	0.0028
Fonsecaea	0	0	0	0.0001	0.0011
Nematocida	0	0	0.0001	0	0.0015
Pyrenochaeta	0	0	0	0	0.0011
Fomitiporia	0	0	0	0	0.001
others:	0.003	0.0029	0.0065	0.0047	0.0155
