# Supplementary material for: Salivary mycobiome alterations in HIV-infected MSM: dominance of Pseudogymnoascus and functional shifts across disease stages
Source: Front Cell Infect Microbiol. 2025 May 9;15:1564891. doi: 10.3389/fcimb.2025.1564891 (PMC12098618; doi:10.3389/fcimb.2025.1564891)
Supplement: Supplementary file 2 [file Table2.xls]

## Sheet: Sheet1
Table S2. Hierarchical Annotation of 69 Unique KEGG Pathways (Level 3) in the Salivary Mycobiota of HIV Stage 3 Subjects: Functional Linkages Across Levels 1-2
Sort	Pathway Lever 3	Pathway Lever 2	Pathway Lever 1
1	Non-homologous end-joining	Replication and repair	Genetic Information Processing
2	Circadian rhythm	Environmental adaptation	Organismal Systems
3	Long-term depression	Nervous system	Organismal Systems
4	Glycerophospholipid metabolism	Lipid metabolism	Metabolism
5	Sphingolipid metabolism	Lipid metabolism	Metabolism
6	African trypanosomiasis	Infectious diseases: Parasitic	Human Diseases
7	Other types of O-glycan biosynthesis	Glycan biosynthesis and metabolism	Metabolism
8	Hedgehog signaling pathway - fly	Signal transduction	Environmental Information Processing
9	Cell cycle - yeast	Cell growth and death	Cellular Processes
10	One carbon pool by folate	Metabolism of cofactors and vitamins	Metabolism
11	Endometrial cancer	Cancers: Specific types	Human Diseases
12	Endocrine and other factor-regulated calcium reabsorption	Excretory system	Organismal Systems
13	Breast cancer	Cancers: Specific types	Human Diseases
14	Fanconi anemia pathway	Replication and repair	Genetic Information Processing
15	SNARE interactions in vesicular transport	Folding, sorting and degradation	Genetic Information Processing
16	Fatty acid biosynthesis	Lipid metabolism	Metabolism
17	Cell cycle	Cell growth and death	Cellular Processes
18	Endocrine resistance	Drug resistance: Antineoplastic	Human Diseases
19	Chronic myeloid leukemia	Cancers: Specific types	Human Diseases
20	beta-Lactam resistance	Drug resistance: Antimicrobial	Human Diseases
21	Glycosaminoglycan degradation	Glycan biosynthesis and metabolism	Metabolism
22	Various types of N-glycan biosynthesis	Glycan biosynthesis and metabolism	Metabolism
23	Hedgehog signaling pathway	Signal transduction	Environmental Information Processing
24	NF-kappa B signaling pathway	Signal transduction	Environmental Information Processing
25	Jak-STAT signaling pathway	Signal transduction	Environmental Information Processing
26	Biosynthesis of unsaturated fatty acids	Lipid metabolism	Metabolism
27	Dorso-ventral axis formation	Development	Organismal Systems
28	Acute myeloid leukemia	Cancers: Specific types	Human Diseases
29	Morphine addiction	Substance dependence	Human Diseases
30	Cholinergic synapse	Nervous system	Organismal Systems
31	Insulin secretion	Endocrine system	Organismal Systems
32	alpha-Linolenic acid metabolism	Lipid metabolism	Metabolism
33	T cell receptor signaling pathway	Immune system	Organismal Systems
34	Hepatitis C	Infectious diseases: Viral	Human Diseases
35	Autophagy - animal	Transport and catabolism	Cellular Processes
36	Antifolate resistance	Drug resistance: Antineoplastic	Human Diseases
37	Mannose type O-glycan biosynthesis	Glycan biosynthesis and metabolism	Metabolism
38	Hippo signaling pathway -multiple species	Signal transduction	Environmental Information Processing
39	MicroRNAs in cancer	Cancers: Overview	Human Diseases
40	Quorum sensing	Cellular community - prokaryotes	Cellular Processes
41	Hepatitis B	Infectious diseases: Viral	Human Diseases
42	Autophagy - other	Transport and catabolism	Cellular Processes
43	Fatty acid metabolism	Global and overview maps	Metabolism
44	Fluorobenzoate degradation	Xenobiotics biodegradation and metabolism	Metabolism
45	Chlorocyclohexane and chlorobenzene degradation	Xenobiotics biodegradation and metabolism	Metabolism
46	Tropane, piperidine and pyridine alkaloid biosynthesis	Biosynthesis of other secondary metabolites	Metabolism
47	Mitophagy - animal	Transport and catabolism	Cellular Processes
48	Glycosylphosphatidylinositol (GPI)-anchor biosynthesis	Glycan biosynthesis and metabolism	Metabolism
49	Protein export	Folding, sorting and degradation	Genetic Information Processing
50	Cytosolic DNA-sensing pathway	Immune system	Organismal Systems
51	Aldosterone-regulated sodium reabsorption	Excretory system	Organismal Systems
52	Serotonergic synapse	Nervous system	Organismal Systems
53	N-Glycan biosynthesis	Glycan biosynthesis and metabolism	Metabolism
54	Ubiquinone and other terpenoid-quinone biosynthesis	Metabolism of cofactors and vitamins	Metabolism
55	Toluene degradation	Xenobiotics biodegradation and metabolism	Metabolism
56	Adipocytokine signaling pathway	Endocrine system	Organismal Systems
57	Bile secretion	Digestive system	Organismal Systems
58	ABC transporters	Membrane transport	Environmental Information Processing
59	Phenylpropanoid biosynthesis	Biosynthesis of other secondary metabolites	Metabolism
60	Aflatoxin biosynthesis	Biosynthesis of other secondary metabolites	Metabolism
61	Phosphonate and phosphinate metabolism	Metabolism of other amino acids	Metabolism
62	ErbB signaling pathway	Signal transduction	Environmental Information Processing
63	Styrene degradation	Xenobiotics biodegradation and metabolism	Metabolism
64	Non-small cell lung cancer	Cancers: Specific types	Human Diseases
65	TGF-beta signaling pathway	Signal transduction	Environmental Information Processing
66	Phenylalanine, tyrosine and tryptophan biosynthesis	Amino acid metabolism	Metabolism
67	Folate biosynthesis	Metabolism of cofactors and vitamins	Metabolism
68	Cyanoamino acid metabolism	Metabolism of other amino acids	Metabolism
69	Thyroid cancer	Cancers: Specific types	Human Diseases
