# Supplementary material for: Salivary mycobiome alterations in HIV-infected MSM: dominance of Pseudogymnoascus and functional shifts across disease stages
Source: Front Cell Infect Microbiol. 2025 May 9;15:1564891. doi: 10.3389/fcimb.2025.1564891 (PMC12098618; doi:10.3389/fcimb.2025.1564891)
Supplement: Supplementary file 3 [file Table3.xls]

## Sheet: Sheet1
Table S3. Relative Abundance (%) of Functions at Pathway Level 3 of Salivary Mycobiota Across HIV Progression Stages in Men Who Have Sex with Men (MSM)
Function at Pathway Level 3	HIV_0	HIV_1	HIV_2	HIV_3	HIV_neg
Carbon metabolism	0.0489	0.0318	0.06836	0.03052	0.04079
Biosynthesis of amino acids	0.04579	0.0384	0.05432	0.02075	0.03877
Glycolysis / Gluconeogenesis	0.0436	0.0315	0.05917	0.02408	0.04892
Ribosome	0.0213	0.057	0.02777	0.01731	0.02522
mRNA surveillance pathway	0.05431	0.0299	0.01575	0.01808	0.01034
Alzheimer's disease	0.0291	0.0271	0.03424	0.02431	0.01798
Parkinson's disease	0.02	0.0242	0.01443	0.04964	0.01764
NOD-like receptor signaling pathway	0.04498	0.0255	0.01776	0.01032	0.02507
Protein processing in endoplasmic reticulum	0.0314	0.0252	0.02921	0.01419	0.02481
Oxidative phosphorylation	0.01136	0.0232	0.01331	0.05125	0.01011
Carbon fixation in photosynthetic organisms	0.0259	0.0172	0.03873	0.01437	0.030997
Huntington's disease	0.0215	0.0252	0.01653	0.02271	0.02009
HIF-1 signaling pathway	0.02249	0.0115	0.02889	0.00794	0.01314
Fluid shear stress and atherosclerosis	0.0268	0.0139	0.009	0.00704	0.02528
Amino sugar and nucleotide sugar metabolism	0.01526	0.0123	0.02486	0.01067	0.01256
Tuberculosis	0.0204	0.0173	0.00862	0.00699	0.00538
Endocytosis	0.007508	0.0076	0.04323	0.00578	0.00213
Estrogen signaling pathway	0.01698	0.01452	0.01333	0.00399	0.0064
Antigen processing and presentation	0.0167	0.0146	0.01333	0.00374	0.0064
Galactose metabolism	0.0124	0.0117	0.0206	0.00708	0.00701
Longevity regulating pathway - multiple species	0.01297	0.0128	0.01583	0.004	0.00746
Citrate cycle (TCA cycle)	0.00787	0.009	0.01639	0.00888	0.0071989
Glyoxylate and dicarboxylate metabolism	0.00773	0.0125	0.01151	0.00628	0.00736
Legionellosis	0.00925	0.0129	0.00896	0.00406	0.01187
RNA transport	0.004546	0.0076	0.00497	0.01414	0.01685
Purine metabolism	0.01029	0.0056	0.00493	0.00989	0.0223
RNA degradation	0.00567	0.002	0.00339	0.0027	0.0929
Influenza A	0.00766	0.0115	0.00765	0.00334	0.00237
Prolactin signaling pathway	0.00788	0.0076	0.01376	0.003546	0.00539
HTLV-I infection	0.0116	0.007	0.00425	0.00575	0.01117
Non-alcoholic fatty liver disease (NAFLD)	0.004421	0.004	0.00656	0.01871	0.000607
Retrograde endocannabinoid signaling	0	0.0036	0	0.028545	0
cGMP-PKG signaling pathway	0.01244	0.007	0.00465	0.00219	0.01117
Calcium signaling pathway	0.01231	0.007	0.00384	0.00269	0.01117
Alanine, aspartate and glutamate metabolism	0.002978	0.012	0.000872	0.0067	0.00943
Cardiac muscle contraction	0.0041832	0.0023	0.00607	0.01754	0.000607
Methane metabolism	0.00702	0.0026	0.01116	0.00739	0.00298
Pentose phosphate pathway	0.004016	0.0037	0.01003	0.00912	0.0038
Autophagy - yeast	0.004162	0.0049	0.00178	0.01216	0.00648
Pyrimidine metabolism	0.00759	0.0022	0.0038	0.00702	0.01894
Two-component system	0.002199	0.0075	0	0.01062	0.00236
Arginine biosynthesis	0.003138	0.0107	0.000704	0.00302	0.00465
Fatty acid degradation	0.0050098	0.0056	0.00444	0.004618	0.01167
Tyrosine metabolism	0.005801	0.0052	0.00413	0.003404	0.01167
Chloroalkane and chloroalkene degradation	0.00501	0.0056	0.00444	0.003081	0.01167
Metabolism of xenobiotics by cytochrome P450	0.005801	0.0052	0.00413	0.00268	0.01167
Drug metabolism - cytochrome P450	0.005801	0.0052	0.00413	0.00268	0.01167
Degradation of aromatic compounds	0.0050098	0.0052	0.00387	0.00268	0.01167
Retinol metabolism	0.0050098	0.0052	0.00387	0.00268	0.01167
Naphthalene degradation	0.0050098	0.0052	0.00387	0.00268	0.01167
Alcoholism	0.002199	0.0064	0.00208	0.00129	0.01519
Aminoacyl-tRNA biosynthesis	0.000491	0.003	0.0029	0.01041	0
Viral carcinogenesis	0.00256	0.0042	0.00181	0.00266	0.01026
Systemic lupus erythematosus	0.001372	0.0051	0.00127	0	0.01519
RNA polymerase	0.005956	0	0	0	0.01834
Platinum drug resistance	0.002407	0.0012	0	0.00375	0.01395
others	0.2507	0.3222	0.2665	0.41692	0.1876
